# Supplementary material for: miR-451a is underexpressed and targets AKT/mTOR pathway in papillary thyroid carcinoma
Source: Oncotarget. 2016 Feb 8;7(11):12731–47. doi: 10.18632/oncotarget.7262 (PMC4914318; doi:10.18632/oncotarget.7262)
Supplement: Supplementary file 2 [file oncotarget-07-12731-s002.txt]

miRNA	matureID	He_2005	Pallante_2006	Nikiforova_2008	Chen_2008	Sheu_2010	Chou_2010	Lassalle_2011	Yip_2011	Hang_2013	Zhang_2013	Wang_2013	Dettmer_2013	Swierniak_2013_1	Swierniak_2013_2	Swierniak_2013_3	TCGA_2014_1	TCGA_2014_2	Mancikova_2015	Our_Study	Score
hsa-miR-146b-5p	MIMAT0002809	up	0	up	up	up	up	up	up	up	up	up	up	up	up	up	up	up	up	up	18
hsa-miR-221-3p	MIMAT0000278	up	up	up	up	up	up	up	up	up	up	up	up	0	0	0	up	up	up	up	16
hsa-miR-222-3p	MIMAT0000279	up	up	up	up	up	up	up	up	up	up	up	up	0	0	0	up	up	up	up	16
hsa-miR-34a-5p	MIMAT0000255	up	up	0	0	0	0	up	0	up	up	0	up	0	0	0	up	up	up	up	10
hsa-miR-181b-5p	MIMAT0000257	up	up	up	0	up	0	up	0	0	0	up	0	0	0	0	up	up	0	up	9
hsa-miR-21-5p	MIMAT0000076	up	0	0	0	0	0	up	0	0	up	up	up	0	0	0	up	up	up	up	9
hsa-miR-31-5p	MIMAT0000089	0	0	up	0	0	0	up	up	0	up	up	0	0	0	0	up	up	0	0	7
hsa-miR-551b-3p	MIMAT0003233	0	0	0	0	0	0	0	0	up	0	up	up	up	up	up	0	0	0	0	6
hsa-miR-146b-3p	MIMAT0004766	0	0	0	0	0	0	0	0	0	0	0	up	up	up	0	up	up	up	0	6
hsa-miR-221-5p	MIMAT0004568	0	0	0	0	0	0	0	0	up	0	0	0	up	up	0	0	0	up	up	5
hsa-miR-375	MIMAT0000728	0	0	0	0	0	0	up	0	0	up	0	up	0	0	0	up	up	0	0	5
hsa-miR-181a-5p	MIMAT0000256	up	up	0	0	0	0	0	0	0	0	0	0	0	0	0	up	up	0	up	5
hsa-miR-181a-2-3p	MIMAT0004558	0	0	0	0	0	0	0	0	0	up	0	up	0	0	0	up	up	0	0	4
hsa-miR-182-5p	MIMAT0000259	0	0	0	0	0	0	0	0	0	up	0	0	up	up	up	0	0	0	0	4
hsa-miR-181c-5p	MIMAT0000258	up	up	0	0	0	0	0	0	0	up	0	0	0	0	0	0	0	0	0	3
hsa-miR-155-5p	MIMAT0000646	up	0	up	0	0	0	0	up	0	0	0	0	0	0	0	0	0	0	0	3
hsa-miR-224-5p	MIMAT0000281	0	up	up	0	0	0	0	0	0	0	0	0	0	0	0	0	0	up	0	3
hsa-miR-187-3p	MIMAT0000262	0	0	up	0	0	0	0	0	0	0	0	0	up	up	0	0	0	0	0	3
hsa-miR-135b-5p	MIMAT0000758	0	0	0	0	0	0	0	0	0	0	up	0	up	up	0	0	0	0	0	3
hsa-miR-21-3p	MIMAT0004494	0	0	0	0	0	0	0	0	0	0	0	0	up	0	up	0	0	up	0	3
hsa-miR-203a-3p	MIMAT0000264	0	0	0	0	0	0	0	0	0	0	0	0	up	up	up	0	0	0	0	3
hsa-miR-744-3p	MIMAT0004946	0	0	0	0	0	0	0	0	0	0	0	0	up	up	up	0	0	0	0	3
hsa-miR-146a-5p	MIMAT0000449	up	0	0	0	0	0	up	0	0	0	0	0	0	0	0	0	0	0	0	2
hsa-miR-220a	MIMAT0000277	up	up	0	0	0	0	0	0	0	0	0	0	0	0	0	0	0	0	0	2
hsa-miR-181a-3p	MIMAT0000270	up	up	0	0	0	0	0	0	0	0	0	0	0	0	0	0	0	0	0	2
hsa-miR-15a-5p	MIMAT0000068	0	0	0	0	0	0	0	0	up	0	0	0	0	0	0	0	0	0	up	2
hsa-miR-31-3p	MIMAT0004504	0	0	0	0	0	0	0	0	up	0	0	0	0	0	0	0	0	up	0	2
hsa-miR-15a-3p	MIMAT0004488	0	0	0	0	0	0	0	0	up	0	0	up	0	0	0	0	0	0	0	2
hsa-miR-891a-5p	MIMAT0004902	0	0	0	0	0	0	0	0	0	0	0	0	up	up	0	0	0	0	0	2
hsa-miR-181b-3p	MIMAT0022692	0	0	0	0	0	0	0	0	0	0	0	0	up	up	0	0	0	0	0	2
hsa-miR-33b-5p	MIMAT0003301	0	0	0	0	0	0	0	0	0	0	0	0	up	up	0	0	0	0	0	2
hsa-miR-183-5p	MIMAT0000261	0	0	0	0	0	0	0	0	0	0	0	0	up	up	0	0	0	0	0	2
hsa-miR-222-5p	MIMAT0004569	0	0	0	0	0	0	0	0	0	0	0	0	up	up	0	0	0	0	0	2
hsa-miR-24-3p	MIMAT0000080	up	0	0	0	0	0	0	0	0	0	0	0	0	0	0	0	0	0	0	1
hsa-miR-29a-3p	MIMAT0000086	up	0	0	0	0	0	0	0	0	0	0	0	0	0	0	0	0	0	0	1
hsa-miR-29b-3p	MIMAT0000100	up	0	0	0	0	0	0	0	0	0	0	0	0	0	0	0	0	0	0	1
hsa-miR-29c-3p	MIMAT0000681	up	0	0	0	0	0	0	0	0	0	0	0	0	0	0	0	0	0	0	1
hsa-miR-125a-5p	MIMAT0000443	0	up	0	0	0	0	0	0	0	0	0	0	0	0	0	0	0	0	0	1
hsa-miR-125b-5p	MIMAT0000423	0	up	0	0	0	0	0	0	0	0	0	0	0	0	0	0	0	0	0	1
hsa-miR-200b-3p	MIMAT0000318	0	up	0	0	0	0	0	0	0	0	0	0	0	0	0	0	0	0	0	1
hsa-miR-196a-5p	MIMAT0000226	0	up	0	0	0	0	0	0	0	0	0	0	0	0	0	0	0	0	0	1
hsa-miR-202-3p	MIMAT0002811	0	up	0	0	0	0	0	0	0	0	0	0	0	0	0	0	0	0	0	1
hsa-miR-122-5p	MIMAT0000421	0	0	up	0	0	0	0	0	0	0	0	0	0	0	0	0	0	0	0	1
hsa-miR-205-5p	MIMAT0000266	0	0	up	0	0	0	0	0	0	0	0	0	0	0	0	0	0	0	0	1
hsa-miR-1274a	MIMAT0005927	0	0	0	0	0	0	0	0	up	0	0	0	0	0	0	0	0	0	0	1
hsa-miR-34a-3p	MIMAT0004557	0	0	0	0	0	0	0	0	up	0	0	0	0	0	0	0	0	0	0	1
hsa-miR-96-5p	MIMAT0000095	0	0	0	0	0	0	0	0	0	0	up	0	0	0	0	0	0	0	0	1
hsa-miR-147b	MIMAT0004928	0	0	0	0	0	0	0	0	0	0	0	0	up	0	0	0	0	0	0	1
hsa-miR-589-5p	MIMAT0004799	0	0	0	0	0	0	0	0	0	0	0	0	up	0	0	0	0	0	0	1
hsa-miR-3913-5p	MIMAT0018187	0	0	0	0	0	0	0	0	0	0	0	0	up	0	0	0	0	0	0	1
hsa-miR-17-3p	MIMAT0000071	0	0	0	0	0	0	0	0	0	0	0	0	up	0	0	0	0	0	0	1
hsa-miR-3065-3p	MIMAT0015378	0	0	0	0	0	0	0	0	0	0	0	0	0	0	0	up	0	0	0	1
hsa-miR-34b-5p	MIMAT0000685	0	0	0	0	0	0	0	down	up	0	0	0	0	0	0	0	0	0	0	1
hsa-miR-451a	MIMAT0001631	0	0	0	0	0	0	down	0	0	0	0	down	down	down	down	down	down	down	down	9
hsa-miR-138-5p	MIMAT0000430	down	0	0	0	0	0	0	down	0	0	down	down	down	0	down	down	down	0	0	8
hsa-miR-144-5p	MIMAT0004600	0	0	0	0	0	0	0	0	down	0	0	down	down	down	down	down	down	0	0	7
hsa-miR-486-5p	MIMAT0002177	0	0	0	0	0	0	0	0	0	down	0	0	down	down	down	down	down	down	0	7
hsa-miR-100-5p	MIMAT0000098	0	0	0	0	0	0	down	0	0	0	0	0	down	0	down	down	down	0	down	6
hsa-miR-204-5p	MIMAT0000265	0	0	0	0	0	0	0	0	0	0	0	down	down	down	down	down	down	0	0	6
hsa-miR-195-5p	MIMAT0000461	0	0	0	0	0	0	0	0	0	0	0	0	down	down	down	down	down	0	down	6
hsa-miR-199b-5p	MIMAT0000263	0	0	0	0	0	0	down	0	0	0	down	0	0	0	0	down	down	0	down	5
hsa-miR-7-5p	MIMAT0000252	0	0	0	0	0	0	down	0	down	0	down	0	0	0	0	0	0	0	down	4
hsa-miR-7-2-3p	MIMAT0004554	0	0	0	0	0	0	0	0	down	0	0	0	down	down	down	0	0	0	0	4
hsa-miR-1179	MIMAT0005824	0	0	0	0	0	0	0	0	0	0	0	down	down	down	0	0	0	down	0	4
hsa-miR-455-3p	MIMAT0004784	0	0	0	0	0	0	0	0	0	0	0	0	down	down	down	0	down	0	0	4
hsa-miR-145-5p	MIMAT0000437	0	0	0	0	0	0	0	0	0	0	0	0	down	down	down	down	0	0	0	4
hsa-miR-652-3p	MIMAT0003322	0	0	0	0	0	0	0	0	0	0	0	0	down	0	down	down	down	0	0	4
hsa-miR-9-5p	MIMAT0000441	down	0	0	0	0	0	0	0	0	0	0	0	0	0	0	down	down	0	0	3
hsa-miR-345-5p	MIMAT0000772	down	0	0	0	0	0	0	0	0	0	0	0	0	0	0	down	down	0	0	3
hsa-miR-199a-5p	MIMAT0000231	0	down	0	0	0	0	0	0	0	0	0	0	0	0	0	down	down	0	0	3
hsa-miR-144-3p	MIMAT0000436	0	0	0	0	0	0	0	down	0	0	0	0	0	0	0	down	down	0	0	3
hsa-miR-873-5p	MIMAT0004953	0	0	0	0	0	0	0	0	down	0	0	0	down	down	0	0	0	0	0	3
hsa-miR-130a-3p	MIMAT0000425	0	0	0	0	0	0	0	0	0	down	0	0	down	0	down	0	0	0	0	3
hsa-miR-150-5p	MIMAT0000451	0	0	0	0	0	0	0	0	0	0	down	0	0	0	0	down	down	0	0	3
hsa-miR-574-3p	MIMAT0003239	0	0	0	0	0	0	0	0	0	0	0	0	down	down	down	0	0	0	0	3
hsa-let-7d-5p	MIMAT0000065	0	0	0	0	0	0	0	0	0	0	0	0	down	down	down	0	0	0	0	3
hsa-miR-532-5p	MIMAT0002888	0	0	0	0	0	0	0	0	0	0	0	0	down	down	down	0	0	0	0	3
hsa-miR-20b-5p	MIMAT0001413	0	0	0	0	0	0	0	0	0	0	0	0	down	down	down	0	0	0	0	3
hsa-miR-199a-3p	MIMAT0000232	0	0	0	0	0	0	0	0	0	0	0	0	0	0	0	down	down	0	down	3
hsa-miR-219a-5p	MIMAT0000276	down	0	0	0	0	0	0	0	0	0	0	down	0	0	0	0	0	0	0	2
hsa-miR-585-3p	MIMAT0003250	0	0	0	0	0	0	0	0	0	0	0	0	down	down	0	0	0	0	0	2
hsa-miR-1249-3p	MIMAT0005901	0	0	0	0	0	0	0	0	0	0	0	0	down	down	0	0	0	0	0	2
hsa-miR-1291	MIMAT0005881	0	0	0	0	0	0	0	0	0	0	0	0	down	down	0	0	0	0	0	2
hsa-miR-138-1-3p	MIMAT0004607	0	0	0	0	0	0	0	0	0	0	0	0	down	down	0	0	0	0	0	2
hsa-miR-486-3p	MIMAT0004762	0	0	0	0	0	0	0	0	0	0	0	0	down	0	0	0	0	down	0	2
hsa-miR-379-5p	MIMAT0000733	0	0	0	0	0	0	0	0	0	0	0	0	0	0	0	down	down	0	0	2
hsa-miR-127-3p	MIMAT0000446	0	0	0	0	0	0	0	0	0	0	0	0	0	0	0	down	down	0	0	2
hsa-miR-152-3p	MIMAT0000438	0	0	0	0	0	0	0	0	0	0	0	0	0	0	0	down	down	0	0	2
hsa-miR-134-5p	MIMAT0000447	0	0	0	0	0	0	0	0	0	0	0	0	0	0	0	down	down	0	0	2
hsa-miR-139-3p	MIMAT0004552	0	0	0	0	0	0	0	0	0	0	0	0	0	0	0	down	down	0	0	2
hsa-miR-708-5p	MIMAT0004926	0	0	0	0	0	0	0	0	0	0	0	0	0	0	0	down	down	0	0	2
hsa-miR-223-3p	MIMAT0000280	0	0	0	0	0	0	0	0	0	0	0	0	0	0	0	down	down	0	0	2
hsa-miR-218-5p	MIMAT0000275	0	0	0	0	0	0	0	0	0	0	0	0	0	0	0	down	down	0	0	2
hsa-miR-199b-3p	MIMAT0004563	0	0	0	0	0	0	0	0	0	0	0	0	0	0	0	down	down	0	0	2
hsa-miR-9-3p	MIMAT0000442	down	0	0	0	0	0	0	0	0	0	0	0	0	0	0	0	0	0	0	1
hsa-miR-26a-5p	MIMAT0000082	down	0	0	0	0	0	0	0	0	0	0	0	0	0	0	0	0	0	0	1
hsa-miR-15b-5p	MIMAT0000417	0	down	0	0	0	0	0	0	0	0	0	0	0	0	0	0	0	0	0	1
hsa-let-7f-5p	MIMAT0000067	0	down	0	0	0	0	0	0	0	0	0	0	0	0	0	0	0	0	0	1
hsa-miR-148a-3p	MIMAT0000243	0	down	0	0	0	0	0	0	0	0	0	0	0	0	0	0	0	0	0	1
hsa-miR-140-3p	MIMAT0004597	0	down	0	0	0	0	0	0	0	0	0	0	0	0	0	0	0	0	0	1
hsa-miR-151a-3p	MIMAT0000757	0	down	0	0	0	0	0	0	0	0	0	0	0	0	0	0	0	0	0	1
hsa-miR-142-5p	MIMAT0000433	0	down	0	0	0	0	0	0	0	0	0	0	0	0	0	0	0	0	0	1
hsa-miR-638	MIMAT0003308	0	0	0	0	0	0	down	0	0	0	0	0	0	0	0	0	0	0	0	1
hsa-miR-153-3p	MIMAT0000439	0	0	0	0	0	0	0	down	0	0	0	0	0	0	0	0	0	0	0	1
hsa-miR-448	MIMAT0001532	0	0	0	0	0	0	0	down	0	0	0	0	0	0	0	0	0	0	0	1
hsa-miR-325	MIMAT0000771	0	0	0	0	0	0	0	down	0	0	0	0	0	0	0	0	0	0	0	1
hsa-miR-382-5p	MIMAT0000737	0	0	0	0	0	0	0	down	0	0	0	0	0	0	0	0	0	0	0	1
hsa-miR-495-3p	MIMAT0002817	0	0	0	0	0	0	0	down	0	0	0	0	0	0	0	0	0	0	0	1
hsa-miR-34b-3p	MIMAT0004676	0	0	0	0	0	0	0	down	0	0	0	0	0	0	0	0	0	0	0	1
hsa-miR-1-3p	MIMAT0000416	0	0	0	0	0	0	0	down	0	0	0	0	0	0	0	0	0	0	0	1
hsa-miR-367-3p	MIMAT0000719	0	0	0	0	0	0	0	down	0	0	0	0	0	0	0	0	0	0	0	1
hsa-miR-130b-3p	MIMAT0000691	0	0	0	0	0	0	0	down	0	0	0	0	0	0	0	0	0	0	0	1
hsa-miR-876-3p	MIMAT0004925	0	0	0	0	0	0	0	0	down	0	0	0	0	0	0	0	0	0	0	1
hsa-miR-30a-5p	MIMAT0000087	0	0	0	0	0	0	0	0	down	0	0	0	0	0	0	0	0	0	0	1
hsa-miR-126-3p	MIMAT0000445	0	0	0	0	0	0	0	0	0	down	0	0	0	0	0	0	0	0	0	1
hsa-miR-374b-5p	MIMAT0004955	0	0	0	0	0	0	0	0	0	down	0	0	0	0	0	0	0	0	0	1
hsa-miR-335-5p	MIMAT0000765	0	0	0	0	0	0	0	0	0	down	0	0	0	0	0	0	0	0	0	1
hsa-miR-1275	MIMAT0005929	0	0	0	0	0	0	0	0	0	0	down	0	0	0	0	0	0	0	0	1
hsa-miR-3200-3p	MIMAT0015085	0	0	0	0	0	0	0	0	0	0	0	0	down	0	0	0	0	0	0	1
hsa-miR-1180-3p	MIMAT0005825	0	0	0	0	0	0	0	0	0	0	0	0	down	0	0	0	0	0	0	1
hsa-miR-139-5p	MIMAT0000250	0	0	0	0	0	0	0	0	0	0	0	0	0	0	0	down	0	0	0	1
hsa-miR-10a-5p	MIMAT0000253	0	0	0	0	0	0	0	0	0	0	0	0	0	0	0	down	0	0	0	1
hsa-miR-28-5p	MIMAT0000085	0	0	0	0	0	0	0	0	0	0	0	0	0	0	0	down	0	0	0	1
hsa-miR-28-3p	MIMAT0004502	0	0	0	0	0	0	0	0	0	0	0	0	0	0	0	down	0	0	0	1
hsa-miR-3607-3p	MIMAT0017985	0	0	0	0	0	0	0	0	0	0	0	0	0	0	0	0	down	0	0	1
hsa-miR-3687	MIMAT0018115	0	0	0	0	0	0	0	0	0	0	0	0	0	0	0	0	0	down	0	1
hsa-miR-365a-3p	MIMAT0000710	0	0	0	0	0	0	0	0	0	0	0	0	0	0	0	0	0	0	down	1
hsa-miR-99a-5p	MIMAT0000097	0	0	0	0	0	0	0	0	0	0	0	0	0	0	0	0	0	0	down	1
hsa-miR-214-3p	MIMAT0000271	0	0	0	0	0	0	0	0	0	0	0	0	0	0	0	0	0	0	down	1
